# Supplementary material for: Altered Promoter and G-Box Binding Factor for 1-Deoxy-d-Xylulose-5-Phosphate Synthase Gene Grown from Poa pratensis Seeds after Spaceflight
Source: Int J Mol Sci. 2019 Mar 21;20(6):1398. doi: 10.3390/ijms20061398 (PMC6471272; doi:10.3390/ijms20061398)
Supplement: Supplementary file 1 [file ijms-20-01398-s001.zip]

Archive with 7 entries (6 files):
- Supplemental materials/
- Supplemental materials/Figure S1.tif
- Supplemental materials/Figure S2.tif
- Supplemental materials/Table S1.xlsx
- Supplemental materials/Table S2.xlsx
- Supplemental materials/Table S3.xlsx
- Supplemental materials/Table S4.xlsx
