# Supplementary material for: Altered Promoter and G-Box Binding Factor for 1-Deoxy-d-Xylulose-5-Phosphate Synthase Gene Grown from Poa pratensis Seeds after Spaceflight
Source: Int J Mol Sci. 2019 Mar 21;20(6):1398. doi: 10.3390/ijms20061398 (PMC6471272; doi:10.3390/ijms20061398)
Supplement: Supplementary file 1 [file ijms-20-01398-s001.zip › Supplemental materials/Table S1.xlsx]

## Sheet: Sheet1
Table S1.The promoter sequence of PpDXS from WT and A16, respectively
>DXSpro from WT
CGGTTAGGTTAAGGTTAGCAAAAGAGCTAACCGTATAGGAGTTGGTTAATTCAGTTTAAAACCGAAATGTTTCGGTTAAACCAAAAATAACCGAACAGAATCGTGATTGACAGGCGCAGTACAGGTTCGCTTAAACATTAAATAAAAAGCATTTAGTGCTTACAAATCATAAAACCTCCAGGAACCCGCTGGTTAGGACGTGTAATTGTTGGGTCGTGGTTTCAACCTTTTTTGTTTCTTTCTATTGCAACATGTTCAGTCTTGTTTAAGAAAATACAAAACTGCTATAGATAATCATAAAAGGTAGGTGATGTTCACAAATTCGTGTCAACTTTGGTTAATTTGGTTATTATCGAAACCGATCCAAAATTTAATGGTTGTTACCGAAACCGAACCGTA…
>DXSpro from A16
AGGCACAGTGTAGCCGCATCCATTGTAAAAAAAATGTGTAAATCAATTTGTTTTTTCCGATAATGGAAGTTTTTATTACTTAAAGAGTCTTAAGCATTACACCCGAGCTCGGCATAACTAGGATGCTCACAGCTCGCAAACGATTCCGAGTCTCAGAAAACAAAAAATAAAAAGTCGAATTACATATCATGATGTGAAATTGTAAAAATGCCTAAGGTGTTGGTGGGCAGATCCGAACATTACGTTGTCATCCATATTGGGAAATAAAGTCCCTCGCCGCAGTCTCCAACCGTGTAGACACCTACGTAAAAAGGTCGCGATGCTCCACACGCTATAGAGGCGACCATGACCGGATCAAAGCCGTGCATCGGTAGATGACCTGCATAAGAGAAGCATTTT…
