# Supplementary material for: Altered Promoter and G-Box Binding Factor for 1-Deoxy-d-Xylulose-5-Phosphate Synthase Gene Grown from Poa pratensis Seeds after Spaceflight
Source: Int J Mol Sci. 2019 Mar 21;20(6):1398. doi: 10.3390/ijms20061398 (PMC6471272; doi:10.3390/ijms20061398)
Supplement: Supplementary file 1 [file ijms-20-01398-s001.zip › Supplemental materials/Table S2.xlsx]

## Sheet: PlantCARE
Analysis of cis-acting regulatory elements in PpDXS1 promoter region from WT by searching PlantCARE database
Site name	Organism	Position	Score	Sequence	Function	Located segment
TATA-box	Oryza sativa	1614	10	TATAAT	core promoter element around -30 of transcription start	1
CAAT-box	Nicotiana glutinosa	1568	4	CAAT	Upstream common factor	1
MBS	Arabidopsis thaliana	1519	6	CAGTTG	MYB binding site involved in drought-inducibility	1
GC motif	Zea mays	1392	10	CCGCCC	Upstream common factor	1
TCA-element	Brassica oleracea	1164	9	TCAGAAGAGG	cis-acting element involved in salicylic acid responsiveness	1
ABRE	Oryza sativa	796	10	GACACCTACGT	cis-acting element involved in the abscisic acid responsiveness	2
HD-ZIP3	Arabidopsis thaliana	589	9.5	TTAATCATTAC	protein binding site	2
G-box	Zea mays	197	6	CACGTC	cis-acting regulatory element involved in light responsiveness	3
MRE	Petroselinum crispum	4	7	AACCTAA	MYB binding site involved in light responsiveness	3
Analysis of cis-acting regulatory elements in PpDXS1 promoter region from A16 by searching PlantCARE database
Site name	Organism	Position	Score	Sequence	Function	Located segment
TATA-box	Oryza sativa	1826	10	TATAAT	core promoter element around -30 of transcription start	1	2	1	541
CAAT-box	Nicotiana glutinosa	1783	4	CAAT	Upstream common factor	1	4	542	1256
MBS	Arabidopsis thaliana	1734	6	CAGTTG	MYB binding site involved in drought-inducibility	1	1	1257	1864
GC motif	Zea mays	1608	10	CCGCCC	Upstream common factor	1
TCA-element	Brassica oleracea	1379	9	TCAGAAGAGG	cis-acting element involved in salicylic acid responsiveness	1
DRE core	Arabidopsis thaliana	835	6	GCCGAC		4
JERE	Arabidopsis thaliana	1007	8	AGACCGCC		4
Chs-CMA2b	Hordeum vulgare	1068	11	GAACCTACACAC	part of a light responsive element	4
ABRE	Oryza sativa	296	10	GACACCTACGT	cis-acting element involved in the abscisic acid responsiveness	2
HD-ZIP3	Arabidopsis thaliana	89	9.5	TTAATCATTAC	protein binding site	2

## Sheet: TRANSFAC
Analysis of predicted transcription factor in PpDXS1 promoter region from WT by searching TRANSFAC database
matrix identifier	position	core match	matrix match	sequence	factor name	Annotation	Located segment
SBF1_01	898	1	0.949	ttatcaTTAAAatc	SBF-1	Silencer-binding factor	2
AG_01	747	0.967	0.931	tcatccataTTGGGaaat	AG	Agamous	2
ATHB1_01	587	0.915	0.899	tcttaATCATtaca	Athb-1	HD-ZIP-1	2
ATHB9_01	585	1	0.888	agtcttaATCATtacaccc	ATHB-9	Homeo-ZIP	2
MYBPH3_01	449	1	0.913	atAACCGtatgaa	MYB.Ph3	Myb-repeat R2 mainly	3
GBP_Q6	194	0.98	0.916	tagGACGTgtaa	GBP	G-box binding protein	3
MYBPH3_02	37	0.871	0.916	aggagtTGGTTaa	MYB.Ph3	Myb-repeat R2 mainly	3
Analysis of predicted transcription factor in PpDXS1 promoter region from A16 by searching TRANSFAC database
matrix identifier	position	core match	matrix match	sequence	factor name	Annotation	Located segment
ATHB9_01	85	1	0.888	agtcttaATCATtacaccc	ATHB-9	Homeo-ZIP	2
ATHB1_01	87	0.915	0.899	tcttaATCATtaca	Athb-1	HD-ZIP-1	2
AG_01	247	0.967	0.931	tcatccataTTGGGaaat	AG	Agamous	2
SBF1_01	398	1	0.949	ttatcaTTAAAatc	SBF-1	Silencer-binding factor	2
CDC5_01	1163	1	0.984	ggcTCAGCggc	CDC5		4

## Sheet: JASPAR2016
Analysis of predicted binding factors in PpDXS1 promoter region from WT by searching JASPAR database							Analysis of predicted binding factors in PpDXS1 promoter region from A16 by searching JASPAR database
Name	Score	Relative score	Start	Predicted sequence	Located segment		Name	Score	Relative score	Start	Predicted sequence	Located segment
WRKY63	10.2917	0.937621	1568	AGGTCAAT	1		WRKY63	10.2917	0.937621	1783	AGGTCAAT	1
BHLH112	14.2142	1	1524	GCCACTTGC	1		BHLH112	14.2142	1	1739	GCCACTTGC	1
CMTA3	10.1138	0.986695	1504	CCGCGTAGC	1		CMTA3	10.1138	0.986695	1719	CCGCGTAGC	1
CDF3	11.0504	0.974087	1277	AAAAAGCGA	1		CDF3	11.0504	0.974087	1492	AAAAAGCGA	1
KAN1	10.0461	0.995439	1148	AAATATTC	1		DOF2.5	10.9803	0.960321	1492	AAAAAGCG	1
myb.Ph3	10.66	0.949166	991	AAACTGTTT	2		KAN1	10.0461	0.995439	1363	AAATATTC	1
MYB56	13.2072	0.908804	939	TCAAATAACGGCAAT	2		MYB4	10.3999	0.949036	1019	GTTTGGTG	4
NAC080	11.6382	0.954773	826	ACACGCTA	2		WRKY12	10.3698	0.91328	678	CGCTGACC	4
AG	11.2283	0.954782	751	CCATATTGGGA	2		SPL8	10.8964	0.897858	604	CGTATTGTACTTCATT	4
SGR5	16.5381	0.912787	658	AACAAAAAACAAAAA	2		DOF2.5	12.8198	1	536	AAAAAGTG	2
ATHB-16	13.4117	0.985891	590	TAATCATT	2		myb.Ph3	10.66	0.949166	491	AAACTGTTT	2
DOF2.5	12.8198	1	530	AAAAAGTG	2		MYB56	13.2072	0.908804	439	TCAAATAACGGCAAT	2
CDF3	11.2688	0.979983	530	AAAAAGTGT	2		AG	11.2283	0.954782	251	CCATATTGGGA	2
CMTA3	10.2403	0.99005	514	CCGCGTCCA	2		SGR5	16.5381	0.912787	158	AACAAAAAACAAAAA	2
MYB81	10.2617	0.926467	432	GAAACCGTATT	3		ATHB-16	13.4117	0.985891	90	TAATCATT	2
SPL8	10.0928	0.882042	399	ATTTTTGTACAAAACC	3		SGR5	13.0665	0.866544	44	CGGAAAAAACAAATT	2
AHL20	11.142	0.960086	368	AATTTAAT	3		DOF2.5	12.8198	1	30	AAAAAGTG	2
MYB3	12.9026	0.950237	302	AGGTAGGTGAT	3		CMTA3	10.2403	0.99005	14	CCGCGTCCA	2
DOF2.5	10.0984	0.941297	299	AAAAGGTA	3
MYB101	15.2564	0.945885	83	AAAAATAACCGAACA	3
MYB24	10.0806	0.972581	1	CGGTTAGGT	3
