# Supplementary material for: Altered Promoter and G-Box Binding Factor for 1-Deoxy-d-Xylulose-5-Phosphate Synthase Gene Grown from Poa pratensis Seeds after Spaceflight
Source: Int J Mol Sci. 2019 Mar 21;20(6):1398. doi: 10.3390/ijms20061398 (PMC6471272; doi:10.3390/ijms20061398)
Supplement: Supplementary file 1 [file ijms-20-01398-s001.zip › Supplemental materials/Table S3.xlsx]

## Sheet: Sheet1
Primers for pGreen_0800_DXSpro_Luc vector construction
Primer name	Sequence
DXS-proF1（XhoI）	CCGCTCGAGGTTCCCCTATATCATTGATCTCTG
DXS-proF2（XhoI）	CCGCTCGAGAGGCACAGTGTAGCCGC
DXS-proF3（XhoI）	CCCTCGAGTTTTTTTAGAAAAGACTGCGTATATTC
DXS-proF4（XhoI）	CCGCTCGAGCGGTTAGGTTAAGGTTAGCAAAAG
DXS-proR1(HindIII)	CCCAAGCTTTGTTTCTCCTCCTCCAACTCC
DXS-proR3(HindIII)	CCCAAGCTTTCCTCGCGTCTTTTCC
Primers for pGreen_62_SK_TFs vector construction
Primer name	Sequence
GBF1-F(BamHI)	CGCGGATCCATGGCGCATGACGAAGCTG
GBF1-R(HindIII)	CCCAAGCTTGCTTGCCGCTACAACATC
CPRF1-F(SpeI)	CGGACTAGTATGGGGCGTGATGAAGCTG
CPRF1-R(EcoRI)	CCGGAATTCGCGTGCAGCTACGGC
bHLH112-F(XbaI)	TGCTCTAGAATGGGAGACCACCAGCTG
bHLH112-R(BamHI)	CGCGGATCCCCTAAACTGGGCGCCAAAC
Primers for pDXSpro_1/2/3/4_AbAi vector construction
Primer name	Sequence
DXSpro-yF1 (HindIII)	CCCAAGCTTGTTCCCCTATATCATTGATCTC
DXSpro-yR1(SalI)	GCGTCGACTGTTTCTCCTCCTCCAACTCC
DXSpro-yF2 (HindIII)	CCCAAGCTTAGGCACAGTGTAGCCGC
DXSpro-yR2(SalI)	GCGTCGACAAAGTGGAAACTATCGAATGC
DXSpro-yF3 (HindIII)	CCCAAGCTTAGAAAAGACTGCGTATATTC
DXSpro-yR3(SalI)	GCGTCGACTCCTCGCGTCTTTTCC
DXSpro-yF4 (HindIII)	CCCAAGCTTCGGTTAGGTTAAGGTTAGCAAAAG
DXSpro-yR4(SalI)	GCGTCGACCCGGCTGCGCGTTCGG
Primers for pGADT7_TFs vector construction
Primer name	Sequence
bHLH112-F(EcoRI)	CCGGAATTCATGGGAGACCACCAGCTG
bHLH112-R(BamHI)	CGCGGATCCCTACCTAAACTGGGCGCCAAAC
GBF1-F(BamHI)	CGCGGATCCCGATGGCGCATGACGAAGCTG
GBF1-R(XhoI)	CCGCTCGAGTCAGCTTGCCGCTACAACATC
CPRF1-F(EcoRI)	CCGGAATTCATGGGGCGTGATGAAGCTG
CPRF1-R(XhoI)	CCGCTCGAGTCAGCGTGCAGCTACGGC
Primers for pCAMBIA1301_promoter and pTCK303_GBF1 vector construction
Primer name	Sequence
DXSpro-tF1(HindIII)	CCCAAGCTTCGGTTAGGTTAAGGTTAGCAAAAG
DXSpro-tR1(NcoI)	CATGCCATGGTGTTTCTCCTCCTCCAACTCCTCC
DXSpro-tF2(HindIII)	CCCAAGCTTAGGCACAGTGTAGCCGCATC
DXSpro-tR2(NcoI)	CATGCCATGGTGTTTCTCCTCCTCCAACTCCTCC
OE-GBF1-tF(BamHI)	CGCGGATCCATGGCGCATGACGAAGCTG
OE-GBF1-tR(SacI)	TCGAGCTCGCTTGCCGCTACAACATC
Primers for identification of transgenic lines
Primer name	Sequence
1301-F	CAGGAAACAGCTATGACCAT
DXSpro-tR1	CCATGGTGTTTCTCCTCCTCCAACTCCTCC
1301-F	CAGGAAACAGCTATGACCAT
1301-R	GTTTCTACAGGACGGACGAG
GUS-F	GGTCAGTGGCAGTGAAGGG
GUS-R	CGAGGTACGGTAGGAGTTGG
OE-GBF1-tR	GAGCTCGCTTGCCGCTACAACATC
303-R	GTTTCTACAGGACGGACGAG
303-F	CAGGAAACAGCTATGACCAT
303-R	GTTTCTACAGGACGGACGAG
Primers for qRT-PCR analysis of transgenic lines
Primer name	Sequence
pgk1-qF	CCACTGAGGGAGTTACCA
pgk1-qR	CCACCCAAAAGAAGGATA
GUS-qF	GGTCAGTGGCAGTGAAGGG
GUS-qR	CGAGGTACGGTAGGAGTTGG
Actin-qF	TGTCAGTCACACAGTCCCGA
Actin-qR	ATAATAAATCCATCAAACCA
GBF1-qF	TTGCTTCATCCTCCTCTCC
GBF1-qR	CTTGCCGCTACAACATCTG
DXS-qF	CCACCACCATCTCCGCC
DXS-qR	CCTATTTGCTTCGTCACTCCC
