# Supplementary material for: Altered Promoter and G-Box Binding Factor for 1-Deoxy-d-Xylulose-5-Phosphate Synthase Gene Grown from Poa pratensis Seeds after Spaceflight
Source: Int J Mol Sci. 2019 Mar 21;20(6):1398. doi: 10.3390/ijms20061398 (PMC6471272; doi:10.3390/ijms20061398)
Supplement: Supplementary file 1 [file ijms-20-01398-s001.zip › Supplemental materials/Table S4.xlsx]

## Sheet: Table S1
Table S4.The copy number of GUS gene in transgenic Kentucky bluegrass expressing different promoter
Sample Number	Pgk1 Gene Average Ct1	Gus Gene Average Ct2	GUS copy number Ct2/Ct1
CaMV35S:GUS
1-1	15.3233	16.6167	1.0844
1-2	14.0433	17.54	1.24899
1-3	15.49	20.33	1.31246
DXSpro-WT:GUS
45-1	21.08	21.9133	1.03953
45-2	23.24	30.77	1.32401
45-3	21.28	21.2767	0.999843
DXSpro-A16:GUS
4-1	16.6067	17.47	1.05199
4-2	15.26	20.61	1.35059
4-3	17.3867	20.5233	1.18041
19-1	17.2867	17.2033	0.995179
19-2	16.2467	11.9133	0.733279
19-3	17.9267	20.8333	1.16214
25-1	16.1167	15.2967	0.949121
25-2	17.13	20.2267	1.18077
25-3	17.62	20.9467	1.1888
